# Supplementary material for: Cytotoxicity Effect of Quinoin, Type 1 Ribosome-Inactivating Protein from Quinoa Seeds, on Glioblastoma Cells
Source: Toxins (Basel). 2021 Sep 25;13(10):684. doi: 10.3390/toxins13100684 (PMC8537469; doi:10.3390/toxins13100684)
Supplement: Supplementary file 1 [file toxins-13-00684-s001.zip]

Archive with 1 entries (1 files):
- toxins-1352048-supplementary.pdf
